# Supplementary material for: Age-related Disparities in Pan-Cancer Mortality and Causes of Death: Analysis of Surveillance, Epidemiology, and End Results (SEER) Data
Source: J Cancer. 2024 Jan 21;15(6):1613–23. doi: 10.7150/jca.91758 (PMC10869975; doi:10.7150/jca.91758)
Supplement: Supplementary file 2 — Supplementary table 3. [file jcav15p1613s2.xlsx]

## Sheet: Total cohort
Cohort	Year of death recode for Yao analysis	Observed Age-Adjusted Rate	Standard Error	Modeled Age-Adjusted Rate	Joinpoint Location
Total death - 2 Joinpoints	2000	63.59	0.22	70.04
Total death - 2 Joinpoints	2001	108.74	0.28	97.26
Total death - 2 Joinpoints	2002	128.61	0.31	135.05	Joinpoint 1
Total death - 2 Joinpoints	2003	140.09	0.32	140.55
Total death - 2 Joinpoints	2004	146.31	0.32	146.28
Total death - 2 Joinpoints	2005	153.79	0.33	152.24
Total death - 2 Joinpoints	2006	158.36	0.33	158.45
Total death - 2 Joinpoints	2007	162.44	0.34	164.9	Joinpoint 2
Total death - 2 Joinpoints	2008	166.11	0.34	167.41
Total death - 2 Joinpoints	2009	169.08	0.34	169.96
Total death - 2 Joinpoints	2010	173.38	0.34	172.55
Total death - 2 Joinpoints	2011	173.82	0.34	175.17
Total death - 2 Joinpoints	2012	178.1	0.34	177.83
Total death - 2 Joinpoints	2013	182.72	0.35	180.54
Total death - 2 Joinpoints	2014	185.29	0.35	183.29
Total death - 2 Joinpoints	2015	189.21	0.35	186.08
Total death - 2 Joinpoints	2016	190.97	0.35	188.91
Total death - 2 Joinpoints	2017	191.07	0.35	191.78
Total death - 2 Joinpoints	2018	196.21	0.35	194.7
Total death - 2 Joinpoints	2019	191.31	0.35	197.66
Cancer cause - 1 Joinpoint	2000	53.5	0.2	58.23
Cancer cause - 1 Joinpoint	2001	90.9	0.26	82.37
Cancer cause - 1 Joinpoint	2002	105.51	0.28	116.54	Joinpoint 1
Cancer cause - 1 Joinpoint	2003	112.77	0.28	116.9
Cancer cause - 1 Joinpoint	2004	115.23	0.29	117.26
Cancer cause - 1 Joinpoint	2005	118.52	0.29	117.62
Cancer cause - 1 Joinpoint	2006	119.66	0.29	117.98
Cancer cause - 1 Joinpoint	2007	121.35	0.29	118.34
Cancer cause - 1 Joinpoint	2008	120.6	0.29	118.7
Cancer cause - 1 Joinpoint	2009	120.51	0.29	119.07
Cancer cause - 1 Joinpoint	2010	122.65	0.29	119.43
Cancer cause - 1 Joinpoint	2011	120.26	0.28	119.8
Cancer cause - 1 Joinpoint	2012	120.96	0.28	120.17
Cancer cause - 1 Joinpoint	2013	122.63	0.28	120.53
Cancer cause - 1 Joinpoint	2014	123.64	0.28	120.9
Cancer cause - 1 Joinpoint	2015	124.24	0.28	121.28
Cancer cause - 1 Joinpoint	2016	123.86	0.28	121.65
Cancer cause - 1 Joinpoint	2017	120.37	0.28	122.02
Cancer cause - 1 Joinpoint	2018	122.01	0.28	122.4
Cancer cause - 1 Joinpoint	2019	112.62	0.27	122.77
Non-cancer cause - 2 Joinpoints	2000	10.09	0.09	10.87
Non-cancer cause - 2 Joinpoints	2001	17.84	0.11	16.43
Non-cancer cause - 2 Joinpoints	2002	23.1	0.13	24.84	Joinpoint 1
Non-cancer cause - 2 Joinpoints	2003	27.32	0.14	27.58
Non-cancer cause - 2 Joinpoints	2004	31.08	0.15	30.62
Non-cancer cause - 2 Joinpoints	2005	35.28	0.16	34
Non-cancer cause - 2 Joinpoints	2006	38.7	0.16	37.76
Non-cancer cause - 2 Joinpoints	2007	41.09	0.17	41.92
Non-cancer cause - 2 Joinpoints	2008	45.51	0.18	46.55	Joinpoint 2
Non-cancer cause - 2 Joinpoints	2009	48.57	0.18	48.8
Non-cancer cause - 2 Joinpoints	2010	50.73	0.19	51.15
Non-cancer cause - 2 Joinpoints	2011	53.56	0.19	53.62
Non-cancer cause - 2 Joinpoints	2012	57.14	0.2	56.21
Non-cancer cause - 2 Joinpoints	2013	60.09	0.2	58.93
Non-cancer cause - 2 Joinpoints	2014	61.64	0.2	61.77
Non-cancer cause - 2 Joinpoints	2015	64.98	0.21	64.76
Non-cancer cause - 2 Joinpoints	2016	67.11	0.21	67.89
Non-cancer cause - 2 Joinpoints	2017	70.71	0.21	71.16
Non-cancer cause - 2 Joinpoints	2018	74.2	0.22	74.6
Non-cancer cause - 2 Joinpoints	2019	78.69	0.22	78.2

## Sheet: 00 years
Cohort	Year of death recode for Yao analysis	Observed Age-Adjusted Rate	Standard Error	Modeled Age-Adjusted Rate	Joinpoint Location
00 years / Total death - 1 Joinpoint	2000	1.5	0.28	1.44
00 years / Total death - 1 Joinpoint	2001	1.98	0.31	2.1
00 years / Total death - 1 Joinpoint	2002	3.9	0.44	3.04	Joinpoint 1
00 years / Total death - 1 Joinpoint	2003	2.51	0.35	2.96
00 years / Total death - 1 Joinpoint	2004	2.67	0.36	2.89
00 years / Total death - 1 Joinpoint	2005	2.61	0.36	2.82
00 years / Total death - 1 Joinpoint	2006	2.34	0.34	2.75
00 years / Total death - 1 Joinpoint	2007	2.18	0.32	2.68
00 years / Total death - 1 Joinpoint	2008	2.7	0.36	2.61
00 years / Total death - 1 Joinpoint	2009	3.08	0.39	2.55
00 years / Total death - 1 Joinpoint	2010	2.48	0.36	2.49
00 years / Total death - 1 Joinpoint	2011	2.27	0.34	2.42
00 years / Total death - 1 Joinpoint	2012	2.49	0.36	2.36
00 years / Total death - 1 Joinpoint	2013	2.31	0.34	2.3
00 years / Total death - 1 Joinpoint	2014	2.6	0.37	2.25
00 years / Total death - 1 Joinpoint	2015	2.03	0.32	2.19
00 years / Total death - 1 Joinpoint	2016	2.04	0.32	2.14
00 years / Total death - 1 Joinpoint	2017	2.28	0.35	2.08
00 years / Total death - 1 Joinpoint	2018	1.66	0.3	2.03
00 years / Total death - 1 Joinpoint	2019	2.09	0.34	1.98
00 years / Cancer cause - 1 Joinpoint	2000	1.03	0.23	0.98
00 years / Cancer cause - 1 Joinpoint	2001	1.27	0.25	1.38
00 years / Cancer cause - 1 Joinpoint	2002	2.26	0.34	1.94	Joinpoint 1
00 years / Cancer cause - 1 Joinpoint	2003	1.89	0.31	1.89
00 years / Cancer cause - 1 Joinpoint	2004	1.78	0.3	1.84
00 years / Cancer cause - 1 Joinpoint	2005	1.88	0.31	1.8
00 years / Cancer cause - 1 Joinpoint	2006	1.62	0.28	1.76
00 years / Cancer cause - 1 Joinpoint	2007	1.22	0.24	1.72
00 years / Cancer cause - 1 Joinpoint	2008	1.65	0.28	1.67
00 years / Cancer cause - 1 Joinpoint	2009	1.82	0.3	1.63
00 years / Cancer cause - 1 Joinpoint	2010	1.47	0.27	1.6
00 years / Cancer cause - 1 Joinpoint	2011	1.27	0.25	1.56
00 years / Cancer cause - 1 Joinpoint	2012	1.94	0.31	1.52
00 years / Cancer cause - 1 Joinpoint	2013	1.57	0.28	1.48
00 years / Cancer cause - 1 Joinpoint	2014	1.39	0.27	1.45
00 years / Cancer cause - 1 Joinpoint	2015	1.2	0.25	1.41
00 years / Cancer cause - 1 Joinpoint	2016	1.48	0.28	1.38
00 years / Cancer cause - 1 Joinpoint	2017	1.42	0.27	1.35
00 years / Cancer cause - 1 Joinpoint	2018	1.17	0.25	1.31
00 years / Cancer cause - 1 Joinpoint	2019	1.39	0.28	1.28
00 years / Non-cancer cause - 0 Joinpoints	2000	0.47	0.16	1.01
00 years / Non-cancer cause - 0 Joinpoints	2001	0.71	0.19	1
00 years / Non-cancer cause - 0 Joinpoints	2002	1.64	0.29	0.99
00 years / Non-cancer cause - 0 Joinpoints	2003	0.63	0.18	0.97
00 years / Non-cancer cause - 0 Joinpoints	2004	0.89	0.21	0.96
00 years / Non-cancer cause - 0 Joinpoints	2005	0.73	0.19	0.95
00 years / Non-cancer cause - 0 Joinpoints	2006	0.72	0.19	0.94
00 years / Non-cancer cause - 0 Joinpoints	2007	0.96	0.22	0.92
00 years / Non-cancer cause - 0 Joinpoints	2008	1.05	0.23	0.91
00 years / Non-cancer cause - 0 Joinpoints	2009	1.27	0.25	0.9
00 years / Non-cancer cause - 0 Joinpoints	2010	1.01	0.23	0.89
00 years / Non-cancer cause - 0 Joinpoints	2011	1	0.23	0.88
00 years / Non-cancer cause - 0 Joinpoints	2012	0.55	0.17	0.86
00 years / Non-cancer cause - 0 Joinpoints	2013	0.74	0.19	0.85
00 years / Non-cancer cause - 0 Joinpoints	2014	1.21	0.25	0.84
00 years / Non-cancer cause - 0 Joinpoints	2015	0.83	0.21	0.83
00 years / Non-cancer cause - 0 Joinpoints	2016	0.55	0.17	0.82
00 years / Non-cancer cause - 0 Joinpoints	2017	0.85	0.21	0.81
00 years / Non-cancer cause - 0 Joinpoints	2018	0.49	0.16	0.8
00 years / Non-cancer cause - 0 Joinpoints	2019	0.7	0.2	0.79

## Sheet: 01-04 years
Cohort	Year of death recode for Yao analysis	Observed Age-Adjusted Rate	Standard Error	Modeled Age-Adjusted Rate	Joinpoint Location
01-04 years / Total death - 1 Joinpoint	2000	0.84	0.1	1.21
01-04 years / Total death - 1 Joinpoint	2001	2.55	0.18	1.99
01-04 years / Total death - 1 Joinpoint	2002	3.44	0.21	3.27	Joinpoint 1
01-04 years / Total death - 1 Joinpoint	2003	2.73	0.19	3.18
01-04 years / Total death - 1 Joinpoint	2004	3.02	0.2	3.09
01-04 years / Total death - 1 Joinpoint	2005	2.91	0.19	3
01-04 years / Total death - 1 Joinpoint	2006	2.85	0.19	2.92
01-04 years / Total death - 1 Joinpoint	2007	2.89	0.19	2.83
01-04 years / Total death - 1 Joinpoint	2008	2.99	0.19	2.75
01-04 years / Total death - 1 Joinpoint	2009	1.92	0.15	2.68
01-04 years / Total death - 1 Joinpoint	2010	2.64	0.18	2.6
01-04 years / Total death - 1 Joinpoint	2011	2.67	0.18	2.53
01-04 years / Total death - 1 Joinpoint	2012	2.78	0.19	2.45
01-04 years / Total death - 1 Joinpoint	2013	2.24	0.17	2.38
01-04 years / Total death - 1 Joinpoint	2014	2.35	0.17	2.32
01-04 years / Total death - 1 Joinpoint	2015	2.29	0.17	2.25
01-04 years / Total death - 1 Joinpoint	2016	2.8	0.19	2.19
01-04 years / Total death - 1 Joinpoint	2017	2.02	0.16	2.12
01-04 years / Total death - 1 Joinpoint	2018	1.74	0.15	2.06
01-04 years / Total death - 1 Joinpoint	2019	1.74	0.15	2
01-04 years / Cancer cause - 0 Joinpoints	2000	0.63	0.09	2.41
01-04 years / Cancer cause - 0 Joinpoints	2001	2.12	0.17	2.37
01-04 years / Cancer cause - 0 Joinpoints	2002	2.64	0.19	2.34
01-04 years / Cancer cause - 0 Joinpoints	2003	2.43	0.18	2.3
01-04 years / Cancer cause - 0 Joinpoints	2004	2.54	0.18	2.27
01-04 years / Cancer cause - 0 Joinpoints	2005	2.45	0.18	2.23
01-04 years / Cancer cause - 0 Joinpoints	2006	2.33	0.17	2.2
01-04 years / Cancer cause - 0 Joinpoints	2007	2.09	0.16	2.17
01-04 years / Cancer cause - 0 Joinpoints	2008	2.38	0.17	2.13
01-04 years / Cancer cause - 0 Joinpoints	2009	1.52	0.14	2.1
01-04 years / Cancer cause - 0 Joinpoints	2010	2.15	0.16	2.07
01-04 years / Cancer cause - 0 Joinpoints	2011	2.43	0.17	2.04
01-04 years / Cancer cause - 0 Joinpoints	2012	2.24	0.17	2.01
01-04 years / Cancer cause - 0 Joinpoints	2013	1.92	0.16	1.98
01-04 years / Cancer cause - 0 Joinpoints	2014	1.92	0.16	1.95
01-04 years / Cancer cause - 0 Joinpoints	2015	1.92	0.16	1.92
01-04 years / Cancer cause - 0 Joinpoints	2016	2.34	0.17	1.89
01-04 years / Cancer cause - 0 Joinpoints	2017	1.76	0.15	1.86
01-04 years / Cancer cause - 0 Joinpoints	2018	1.41	0.13	1.84
01-04 years / Cancer cause - 0 Joinpoints	2019	1.32	0.13	1.81
01-04 years / Non-cancer cause - 0 Joinpoints	2000	0.21	0.05	0.57
01-04 years / Non-cancer cause - 0 Joinpoints	2001	0.42	0.07	0.56
01-04 years / Non-cancer cause - 0 Joinpoints	2002	0.79	0.1	0.54
01-04 years / Non-cancer cause - 0 Joinpoints	2003	0.3	0.06	0.53
01-04 years / Non-cancer cause - 0 Joinpoints	2004	0.48	0.08	0.52
01-04 years / Non-cancer cause - 0 Joinpoints	2005	0.46	0.08	0.51
01-04 years / Non-cancer cause - 0 Joinpoints	2006	0.52	0.08	0.5
01-04 years / Non-cancer cause - 0 Joinpoints	2007	0.8	0.1	0.49
01-04 years / Non-cancer cause - 0 Joinpoints	2008	0.61	0.09	0.48
01-04 years / Non-cancer cause - 0 Joinpoints	2009	0.4	0.07	0.47
01-04 years / Non-cancer cause - 0 Joinpoints	2010	0.49	0.08	0.46
01-04 years / Non-cancer cause - 0 Joinpoints	2011	0.25	0.06	0.45
01-04 years / Non-cancer cause - 0 Joinpoints	2012	0.54	0.08	0.44
01-04 years / Non-cancer cause - 0 Joinpoints	2013	0.32	0.06	0.43
01-04 years / Non-cancer cause - 0 Joinpoints	2014	0.43	0.07	0.42
01-04 years / Non-cancer cause - 0 Joinpoints	2015	0.37	0.07	0.41
01-04 years / Non-cancer cause - 0 Joinpoints	2016	0.46	0.08	0.41
01-04 years / Non-cancer cause - 0 Joinpoints	2017	0.25	0.06	0.4
01-04 years / Non-cancer cause - 0 Joinpoints	2018	0.32	0.06	0.39
01-04 years / Non-cancer cause - 0 Joinpoints	2019	0.42	0.07	0.38

## Sheet: 05-09 years
Cohort	Year of death recode for Yao analysis	Observed Age-Adjusted Rate	Standard Error	Modeled Age-Adjusted Rate	Joinpoint Location
05-09 years / Total death - 1 Joinpoint	2000	0.44	0.07	0.55
05-09 years / Total death - 1 Joinpoint	2001	1.37	0.12	1.18
05-09 years / Total death - 1 Joinpoint	2002	2.13	0.15	2.51	Joinpoint 1
05-09 years / Total death - 1 Joinpoint	2003	2.2	0.15	2.48
05-09 years / Total death - 1 Joinpoint	2004	2.4	0.16	2.46
05-09 years / Total death - 1 Joinpoint	2005	2.25	0.15	2.43
05-09 years / Total death - 1 Joinpoint	2006	2.63	0.17	2.4
05-09 years / Total death - 1 Joinpoint	2007	2.62	0.17	2.37
05-09 years / Total death - 1 Joinpoint	2008	2.48	0.16	2.34
05-09 years / Total death - 1 Joinpoint	2009	2.81	0.17	2.32
05-09 years / Total death - 1 Joinpoint	2010	2.16	0.15	2.29
05-09 years / Total death - 1 Joinpoint	2011	2.34	0.15	2.26
05-09 years / Total death - 1 Joinpoint	2012	2.14	0.15	2.24
05-09 years / Total death - 1 Joinpoint	2013	2.22	0.15	2.21
05-09 years / Total death - 1 Joinpoint	2014	2.27	0.15	2.19
05-09 years / Total death - 1 Joinpoint	2015	1.85	0.14	2.16
05-09 years / Total death - 1 Joinpoint	2016	2.37	0.15	2.14
05-09 years / Total death - 1 Joinpoint	2017	1.92	0.14	2.11
05-09 years / Total death - 1 Joinpoint	2018	2.11	0.15	2.09
05-09 years / Total death - 1 Joinpoint	2019	1.88	0.14	2.06
05-09 years / Cancer cause - 1 Joinpoint	2000	0.37	0.06	0.48
05-09 years / Cancer cause - 1 Joinpoint	2001	1.23	0.11	1.04
05-09 years / Cancer cause - 1 Joinpoint	2002	1.95	0.14	2.28	Joinpoint 1
05-09 years / Cancer cause - 1 Joinpoint	2003	2.09	0.15	2.24
05-09 years / Cancer cause - 1 Joinpoint	2004	2.2	0.15	2.21
05-09 years / Cancer cause - 1 Joinpoint	2005	1.93	0.14	2.18
05-09 years / Cancer cause - 1 Joinpoint	2006	2.32	0.16	2.15
05-09 years / Cancer cause - 1 Joinpoint	2007	2.4	0.16	2.12
05-09 years / Cancer cause - 1 Joinpoint	2008	2.24	0.15	2.09
05-09 years / Cancer cause - 1 Joinpoint	2009	2.37	0.16	2.06
05-09 years / Cancer cause - 1 Joinpoint	2010	1.85	0.14	2.03
05-09 years / Cancer cause - 1 Joinpoint	2011	2.09	0.14	2
05-09 years / Cancer cause - 1 Joinpoint	2012	1.84	0.13	1.97
05-09 years / Cancer cause - 1 Joinpoint	2013	1.93	0.14	1.94
05-09 years / Cancer cause - 1 Joinpoint	2014	2.03	0.14	1.91
05-09 years / Cancer cause - 1 Joinpoint	2015	1.66	0.13	1.88
05-09 years / Cancer cause - 1 Joinpoint	2016	2.13	0.15	1.86
05-09 years / Cancer cause - 1 Joinpoint	2017	1.54	0.12	1.83
05-09 years / Cancer cause - 1 Joinpoint	2018	1.82	0.14	1.8
05-09 years / Cancer cause - 1 Joinpoint	2019	1.66	0.13	1.78
05-09 years / Non-cancer cause - 1 Joinpoint	2000	0.07	0.03	0.09
05-09 years / Non-cancer cause - 1 Joinpoint	2001	0.14	0.04	0.12
05-09 years / Non-cancer cause - 1 Joinpoint	2002	0.18	0.04	0.15
05-09 years / Non-cancer cause - 1 Joinpoint	2003	0.11	0.03	0.19
05-09 years / Non-cancer cause - 1 Joinpoint	2004	0.2	0.05	0.24
05-09 years / Non-cancer cause - 1 Joinpoint	2005	0.32	0.06	0.3	Joinpoint 1
05-09 years / Non-cancer cause - 1 Joinpoint	2006	0.32	0.06	0.3
05-09 years / Non-cancer cause - 1 Joinpoint	2007	0.23	0.05	0.3
05-09 years / Non-cancer cause - 1 Joinpoint	2008	0.24	0.05	0.3
05-09 years / Non-cancer cause - 1 Joinpoint	2009	0.44	0.07	0.29
05-09 years / Non-cancer cause - 1 Joinpoint	2010	0.31	0.06	0.29
05-09 years / Non-cancer cause - 1 Joinpoint	2011	0.25	0.05	0.29
05-09 years / Non-cancer cause - 1 Joinpoint	2012	0.3	0.05	0.29
05-09 years / Non-cancer cause - 1 Joinpoint	2013	0.28	0.05	0.28
05-09 years / Non-cancer cause - 1 Joinpoint	2014	0.23	0.05	0.28
05-09 years / Non-cancer cause - 1 Joinpoint	2015	0.2	0.04	0.28
05-09 years / Non-cancer cause - 1 Joinpoint	2016	0.23	0.05	0.28
05-09 years / Non-cancer cause - 1 Joinpoint	2017	0.38	0.06	0.27
05-09 years / Non-cancer cause - 1 Joinpoint	2018	0.29	0.05	0.27
05-09 years / Non-cancer cause - 1 Joinpoint	2019	0.22	0.05	0.27

## Sheet: 10-14 years
Cohort	Year of death recode for Yao analysis	Observed Age-Adjusted Rate	Standard Error	Modeled Age-Adjusted Rate	Joinpoint Location
10-14 years / Total death - 1 Joinpoint	2000	0.41	0.06	0.5
10-14 years / Total death - 1 Joinpoint	2001	1.22	0.11	1.07
10-14 years / Total death - 1 Joinpoint	2002	1.93	0.14	2.29	Joinpoint 1
10-14 years / Total death - 1 Joinpoint	2003	2.49	0.15	2.28
10-14 years / Total death - 1 Joinpoint	2004	2.18	0.14	2.27
10-14 years / Total death - 1 Joinpoint	2005	2.03	0.14	2.26
10-14 years / Total death - 1 Joinpoint	2006	2.11	0.14	2.25
10-14 years / Total death - 1 Joinpoint	2007	2.35	0.15	2.24
10-14 years / Total death - 1 Joinpoint	2008	1.94	0.14	2.23
10-14 years / Total death - 1 Joinpoint	2009	2.3	0.15	2.22
10-14 years / Total death - 1 Joinpoint	2010	2.59	0.16	2.21
10-14 years / Total death - 1 Joinpoint	2011	1.89	0.14	2.2
10-14 years / Total death - 1 Joinpoint	2012	2.62	0.16	2.19
10-14 years / Total death - 1 Joinpoint	2013	2.54	0.16	2.18
10-14 years / Total death - 1 Joinpoint	2014	2.51	0.16	2.17
10-14 years / Total death - 1 Joinpoint	2015	2.08	0.14	2.16
10-14 years / Total death - 1 Joinpoint	2016	1.98	0.14	2.15
10-14 years / Total death - 1 Joinpoint	2017	2.1	0.14	2.14
10-14 years / Total death - 1 Joinpoint	2018	1.85	0.13	2.13
10-14 years / Total death - 1 Joinpoint	2019	1.81	0.13	2.12
10-14 years / Cancer cause - 2 Joinpoints	2000	0.39	0.06	0.5
10-14 years / Cancer cause - 2 Joinpoints	2001	1.15	0.11	0.98
10-14 years / Cancer cause - 2 Joinpoints	2002	1.73	0.13	1.92	Joinpoint 1
10-14 years / Cancer cause - 2 Joinpoints	2003	2.32	0.15	1.94
10-14 years / Cancer cause - 2 Joinpoints	2004	1.91	0.13	1.96
10-14 years / Cancer cause - 2 Joinpoints	2005	1.77	0.13	1.98
10-14 years / Cancer cause - 2 Joinpoints	2006	1.9	0.13	1.99
10-14 years / Cancer cause - 2 Joinpoints	2007	2.16	0.14	2.01
10-14 years / Cancer cause - 2 Joinpoints	2008	1.72	0.13	2.03
10-14 years / Cancer cause - 2 Joinpoints	2009	2.04	0.14	2.05
10-14 years / Cancer cause - 2 Joinpoints	2010	2.14	0.15	2.07
10-14 years / Cancer cause - 2 Joinpoints	2011	1.77	0.13	2.09
10-14 years / Cancer cause - 2 Joinpoints	2012	2.37	0.15	2.11
10-14 years / Cancer cause - 2 Joinpoints	2013	2.25	0.15	2.13
10-14 years / Cancer cause - 2 Joinpoints	2014	2.24	0.15	2.15	Joinpoint 2
10-14 years / Cancer cause - 2 Joinpoints	2015	1.85	0.14	1.99
10-14 years / Cancer cause - 2 Joinpoints	2016	1.8	0.13	1.84
10-14 years / Cancer cause - 2 Joinpoints	2017	1.75	0.13	1.7
10-14 years / Cancer cause - 2 Joinpoints	2018	1.59	0.12	1.57
10-14 years / Cancer cause - 2 Joinpoints	2019	1.44	0.12	1.45
10-14 years / Non-cancer cause - 0 Joinpoints	2000	0.02	0.01	0.18
10-14 years / Non-cancer cause - 0 Joinpoints	2001	0.07	0.03	0.19
10-14 years / Non-cancer cause - 0 Joinpoints	2002	0.21	0.04	0.19
10-14 years / Non-cancer cause - 0 Joinpoints	2003	0.17	0.04	0.2
10-14 years / Non-cancer cause - 0 Joinpoints	2004	0.27	0.05	0.21
10-14 years / Non-cancer cause - 0 Joinpoints	2005	0.26	0.05	0.21
10-14 years / Non-cancer cause - 0 Joinpoints	2006	0.21	0.04	0.22
10-14 years / Non-cancer cause - 0 Joinpoints	2007	0.19	0.04	0.23
10-14 years / Non-cancer cause - 0 Joinpoints	2008	0.21	0.05	0.23
10-14 years / Non-cancer cause - 0 Joinpoints	2009	0.26	0.05	0.24
10-14 years / Non-cancer cause - 0 Joinpoints	2010	0.44	0.07	0.25
10-14 years / Non-cancer cause - 0 Joinpoints	2011	0.12	0.04	0.26
10-14 years / Non-cancer cause - 0 Joinpoints	2012	0.25	0.05	0.26
10-14 years / Non-cancer cause - 0 Joinpoints	2013	0.29	0.05	0.27
10-14 years / Non-cancer cause - 0 Joinpoints	2014	0.27	0.05	0.28
10-14 years / Non-cancer cause - 0 Joinpoints	2015	0.23	0.05	0.29
10-14 years / Non-cancer cause - 0 Joinpoints	2016	0.18	0.04	0.3
10-14 years / Non-cancer cause - 0 Joinpoints	2017	0.35	0.06	0.31
10-14 years / Non-cancer cause - 0 Joinpoints	2018	0.26	0.05	0.32
10-14 years / Non-cancer cause - 0 Joinpoints	2019	0.37	0.06	0.33

## Sheet: 15-19 years
Cohort	Year of death recode for Yao analysis	Observed Age-Adjusted Rate	Standard Error	Modeled Age-Adjusted Rate	Joinpoint Location
15-19 years / Total death - 1 Joinpoint	2000	1.14	0.11	1.3
15-19 years / Total death - 1 Joinpoint	2001	2.31	0.15	2.05
15-19 years / Total death - 1 Joinpoint	2002	2.98	0.17	3.23	Joinpoint 1
15-19 years / Total death - 1 Joinpoint	2003	2.97	0.17	3.22
15-19 years / Total death - 1 Joinpoint	2004	3.32	0.18	3.22
15-19 years / Total death - 1 Joinpoint	2005	3.32	0.18	3.21
15-19 years / Total death - 1 Joinpoint	2006	3.54	0.18	3.2
15-19 years / Total death - 1 Joinpoint	2007	3.18	0.17	3.2
15-19 years / Total death - 1 Joinpoint	2008	3.4	0.18	3.19
15-19 years / Total death - 1 Joinpoint	2009	2.91	0.16	3.18
15-19 years / Total death - 1 Joinpoint	2010	3.17	0.17	3.18
15-19 years / Total death - 1 Joinpoint	2011	3.07	0.17	3.17
15-19 years / Total death - 1 Joinpoint	2012	2.79	0.16	3.17
15-19 years / Total death - 1 Joinpoint	2013	3.14	0.17	3.16
15-19 years / Total death - 1 Joinpoint	2014	3.48	0.18	3.15
15-19 years / Total death - 1 Joinpoint	2015	3.04	0.17	3.15
15-19 years / Total death - 1 Joinpoint	2016	3.18	0.18	3.14
15-19 years / Total death - 1 Joinpoint	2017	2.92	0.17	3.13
15-19 years / Total death - 1 Joinpoint	2018	3.44	0.18	3.13
15-19 years / Total death - 1 Joinpoint	2019	3.02	0.17	3.12
15-19 years / Cancer cause - 1 Joinpoint	2000	1.05	0.1	1.17
15-19 years / Cancer cause - 1 Joinpoint	2001	2.04	0.14	1.83
15-19 years / Cancer cause - 1 Joinpoint	2002	2.69	0.16	2.88	Joinpoint 1
15-19 years / Cancer cause - 1 Joinpoint	2003	2.68	0.16	2.87
15-19 years / Cancer cause - 1 Joinpoint	2004	3.02	0.17	2.86
15-19 years / Cancer cause - 1 Joinpoint	2005	2.85	0.17	2.85
15-19 years / Cancer cause - 1 Joinpoint	2006	3.18	0.17	2.84
15-19 years / Cancer cause - 1 Joinpoint	2007	2.88	0.16	2.83
15-19 years / Cancer cause - 1 Joinpoint	2008	2.85	0.16	2.82
15-19 years / Cancer cause - 1 Joinpoint	2009	2.53	0.15	2.81
15-19 years / Cancer cause - 1 Joinpoint	2010	2.69	0.16	2.8
15-19 years / Cancer cause - 1 Joinpoint	2011	2.76	0.16	2.79
15-19 years / Cancer cause - 1 Joinpoint	2012	2.51	0.15	2.78
15-19 years / Cancer cause - 1 Joinpoint	2013	2.89	0.17	2.77
15-19 years / Cancer cause - 1 Joinpoint	2014	3.15	0.18	2.77
15-19 years / Cancer cause - 1 Joinpoint	2015	2.64	0.16	2.76
15-19 years / Cancer cause - 1 Joinpoint	2016	2.72	0.16	2.75
15-19 years / Cancer cause - 1 Joinpoint	2017	2.49	0.16	2.74
15-19 years / Cancer cause - 1 Joinpoint	2018	2.98	0.17	2.73
15-19 years / Cancer cause - 1 Joinpoint	2019	2.65	0.16	2.72
15-19 years / Non-cancer cause - 0 Joinpoints	2000	0.09	0.03	0.31
15-19 years / Non-cancer cause - 0 Joinpoints	2001	0.27	0.05	0.31
15-19 years / Non-cancer cause - 0 Joinpoints	2002	0.29	0.05	0.32
15-19 years / Non-cancer cause - 0 Joinpoints	2003	0.3	0.05	0.33
15-19 years / Non-cancer cause - 0 Joinpoints	2004	0.3	0.05	0.33
15-19 years / Non-cancer cause - 0 Joinpoints	2005	0.47	0.07	0.34
15-19 years / Non-cancer cause - 0 Joinpoints	2006	0.36	0.06	0.34
15-19 years / Non-cancer cause - 0 Joinpoints	2007	0.3	0.05	0.35
15-19 years / Non-cancer cause - 0 Joinpoints	2008	0.54	0.07	0.36
15-19 years / Non-cancer cause - 0 Joinpoints	2009	0.38	0.06	0.36
15-19 years / Non-cancer cause - 0 Joinpoints	2010	0.48	0.07	0.37
15-19 years / Non-cancer cause - 0 Joinpoints	2011	0.31	0.05	0.38
15-19 years / Non-cancer cause - 0 Joinpoints	2012	0.28	0.05	0.38
15-19 years / Non-cancer cause - 0 Joinpoints	2013	0.25	0.05	0.39
15-19 years / Non-cancer cause - 0 Joinpoints	2014	0.34	0.06	0.4
15-19 years / Non-cancer cause - 0 Joinpoints	2015	0.4	0.06	0.41
15-19 years / Non-cancer cause - 0 Joinpoints	2016	0.46	0.07	0.41
15-19 years / Non-cancer cause - 0 Joinpoints	2017	0.43	0.06	0.42
15-19 years / Non-cancer cause - 0 Joinpoints	2018	0.46	0.07	0.43
15-19 years / Non-cancer cause - 0 Joinpoints	2019	0.37	0.06	0.44

## Sheet: 20-24 years
Cohort	Year of death recode for Yao analysis	Observed Age-Adjusted Rate	Standard Error	Modeled Age-Adjusted Rate	Joinpoint Location
20-24 years / Total death - 2 Joinpoints	2000	1.36	0.12	1.6
20-24 years / Total death - 2 Joinpoints	2001	2.98	0.18	2.6
20-24 years / Total death - 2 Joinpoints	2002	3.98	0.2	4.23	Joinpoint 1
20-24 years / Total death - 2 Joinpoints	2003	4.38	0.21	4.46
20-24 years / Total death - 2 Joinpoints	2004	4.91	0.22	4.7
20-24 years / Total death - 2 Joinpoints	2005	4.91	0.22	4.96
20-24 years / Total death - 2 Joinpoints	2006	5.03	0.22	5.23	Joinpoint 2
20-24 years / Total death - 2 Joinpoints	2007	5.09	0.22	5.1
20-24 years / Total death - 2 Joinpoints	2008	5.14	0.22	4.98
20-24 years / Total death - 2 Joinpoints	2009	4.53	0.21	4.86
20-24 years / Total death - 2 Joinpoints	2010	4.88	0.21	4.75
20-24 years / Total death - 2 Joinpoints	2011	4.71	0.21	4.64
20-24 years / Total death - 2 Joinpoints	2012	4.64	0.2	4.53
20-24 years / Total death - 2 Joinpoints	2013	4.59	0.2	4.42
20-24 years / Total death - 2 Joinpoints	2014	4.31	0.2	4.32
20-24 years / Total death - 2 Joinpoints	2015	4.18	0.19	4.22
20-24 years / Total death - 2 Joinpoints	2016	4.11	0.19	4.12
20-24 years / Total death - 2 Joinpoints	2017	4.15	0.2	4.02
20-24 years / Total death - 2 Joinpoints	2018	3.59	0.18	3.93
20-24 years / Total death - 2 Joinpoints	2019	3.88	0.19	3.83
20-24 years / Cancer cause - 2 Joinpoints	2000	1.19	0.11	1.39
20-24 years / Cancer cause - 2 Joinpoints	2001	2.58	0.16	2.25
20-24 years / Cancer cause - 2 Joinpoints	2002	3.5	0.19	3.65	Joinpoint 1
20-24 years / Cancer cause - 2 Joinpoints	2003	3.86	0.2	3.94
20-24 years / Cancer cause - 2 Joinpoints	2004	4.33	0.21	4.24
20-24 years / Cancer cause - 2 Joinpoints	2005	4.45	0.21	4.57	Joinpoint 2
20-24 years / Cancer cause - 2 Joinpoints	2006	4.3	0.2	4.46
20-24 years / Cancer cause - 2 Joinpoints	2007	4.42	0.21	4.35
20-24 years / Cancer cause - 2 Joinpoints	2008	4.53	0.21	4.24
20-24 years / Cancer cause - 2 Joinpoints	2009	3.66	0.19	4.14
20-24 years / Cancer cause - 2 Joinpoints	2010	4.24	0.2	4.04
20-24 years / Cancer cause - 2 Joinpoints	2011	4.05	0.19	3.94
20-24 years / Cancer cause - 2 Joinpoints	2012	3.8	0.18	3.84
20-24 years / Cancer cause - 2 Joinpoints	2013	3.86	0.19	3.75
20-24 years / Cancer cause - 2 Joinpoints	2014	3.66	0.18	3.65
20-24 years / Cancer cause - 2 Joinpoints	2015	3.57	0.18	3.56
20-24 years / Cancer cause - 2 Joinpoints	2016	3.54	0.18	3.48
20-24 years / Cancer cause - 2 Joinpoints	2017	3.49	0.18	3.39
20-24 years / Cancer cause - 2 Joinpoints	2018	3.05	0.17	3.31
20-24 years / Cancer cause - 2 Joinpoints	2019	3.2	0.17	3.23
20-24 years / Non-cancer cause - 1 Joinpoint	2000	0.17	0.04	0.36
20-24 years / Non-cancer cause - 1 Joinpoint	2001	0.41	0.06	0.4
20-24 years / Non-cancer cause - 1 Joinpoint	2002	0.49	0.07	0.43
20-24 years / Non-cancer cause - 1 Joinpoint	2003	0.52	0.07	0.47
20-24 years / Non-cancer cause - 1 Joinpoint	2004	0.58	0.08	0.51
20-24 years / Non-cancer cause - 1 Joinpoint	2005	0.46	0.07	0.56
20-24 years / Non-cancer cause - 1 Joinpoint	2006	0.72	0.08	0.61
20-24 years / Non-cancer cause - 1 Joinpoint	2007	0.66	0.08	0.66
20-24 years / Non-cancer cause - 1 Joinpoint	2008	0.61	0.08	0.72
20-24 years / Non-cancer cause - 1 Joinpoint	2009	0.86	0.09	0.78	Joinpoint 1
20-24 years / Non-cancer cause - 1 Joinpoint	2010	0.64	0.08	0.76
20-24 years / Non-cancer cause - 1 Joinpoint	2011	0.66	0.08	0.74
20-24 years / Non-cancer cause - 1 Joinpoint	2012	0.84	0.09	0.72
20-24 years / Non-cancer cause - 1 Joinpoint	2013	0.74	0.08	0.7
20-24 years / Non-cancer cause - 1 Joinpoint	2014	0.66	0.08	0.68
20-24 years / Non-cancer cause - 1 Joinpoint	2015	0.61	0.07	0.66
20-24 years / Non-cancer cause - 1 Joinpoint	2016	0.57	0.07	0.64
20-24 years / Non-cancer cause - 1 Joinpoint	2017	0.65	0.08	0.63
20-24 years / Non-cancer cause - 1 Joinpoint	2018	0.54	0.07	0.61
20-24 years / Non-cancer cause - 1 Joinpoint	2019	0.69	0.08	0.59

## Sheet: 25-29 years
Cohort	Year of death recode for Yao analysis	Observed Age-Adjusted Rate	Standard Error	Modeled Age-Adjusted Rate	Joinpoint Location
25-29 years / Total death - 1 Joinpoint	2000	1.95	0.14	3.07
25-29 years / Total death - 1 Joinpoint	2001	4.73	0.22	3.85
25-29 years / Total death - 1 Joinpoint	2002	5.12	0.23	4.83
25-29 years / Total death - 1 Joinpoint	2003	6.19	0.26	6.06
25-29 years / Total death - 1 Joinpoint	2004	6.74	0.27	7.61	Joinpoint 1
25-29 years / Total death - 1 Joinpoint	2005	7.16	0.27	7.52
25-29 years / Total death - 1 Joinpoint	2006	7.09	0.27	7.43
25-29 years / Total death - 1 Joinpoint	2007	7.15	0.26	7.34
25-29 years / Total death - 1 Joinpoint	2008	6.92	0.26	7.26
25-29 years / Total death - 1 Joinpoint	2009	7.95	0.28	7.17
25-29 years / Total death - 1 Joinpoint	2010	7.38	0.27	7.09
25-29 years / Total death - 1 Joinpoint	2011	7.07	0.26	7
25-29 years / Total death - 1 Joinpoint	2012	7.05	0.26	6.92
25-29 years / Total death - 1 Joinpoint	2013	7.63	0.27	6.84
25-29 years / Total death - 1 Joinpoint	2014	7.13	0.26	6.76
25-29 years / Total death - 1 Joinpoint	2015	6.73	0.25	6.68
25-29 years / Total death - 1 Joinpoint	2016	6.78	0.24	6.6
25-29 years / Total death - 1 Joinpoint	2017	6.12	0.23	6.53
25-29 years / Total death - 1 Joinpoint	2018	6.16	0.23	6.45
25-29 years / Total death - 1 Joinpoint	2019	5.81	0.22	6.37
25-29 years / Cancer cause - 2 Joinpoints	2000	1.67	0.13	2.05
25-29 years / Cancer cause - 2 Joinpoints	2001	3.91	0.2	3.27
25-29 years / Cancer cause - 2 Joinpoints	2002	4.49	0.22	5.21	Joinpoint 1
25-29 years / Cancer cause - 2 Joinpoints	2003	5.27	0.24	5.39
25-29 years / Cancer cause - 2 Joinpoints	2004	5.75	0.25	5.57
25-29 years / Cancer cause - 2 Joinpoints	2005	6.11	0.25	5.76
25-29 years / Cancer cause - 2 Joinpoints	2006	6.28	0.25	5.95
25-29 years / Cancer cause - 2 Joinpoints	2007	6.13	0.24	6.15
25-29 years / Cancer cause - 2 Joinpoints	2008	5.8	0.24	6.36
25-29 years / Cancer cause - 2 Joinpoints	2009	6.53	0.25	6.58	Joinpoint 2
25-29 years / Cancer cause - 2 Joinpoints	2010	6.17	0.24	6.39
25-29 years / Cancer cause - 2 Joinpoints	2011	6.07	0.24	6.2
25-29 years / Cancer cause - 2 Joinpoints	2012	5.93	0.24	6.02
25-29 years / Cancer cause - 2 Joinpoints	2013	6.3	0.24	5.84
25-29 years / Cancer cause - 2 Joinpoints	2014	5.99	0.23	5.67
25-29 years / Cancer cause - 2 Joinpoints	2015	5.63	0.22	5.51
25-29 years / Cancer cause - 2 Joinpoints	2016	5.6	0.22	5.35
25-29 years / Cancer cause - 2 Joinpoints	2017	4.86	0.2	5.19
25-29 years / Cancer cause - 2 Joinpoints	2018	4.9	0.21	5.04
25-29 years / Cancer cause - 2 Joinpoints	2019	4.76	0.2	4.89
25-29 years / Non-cancer cause - 0 Joinpoints	2000	0.28	0.05	0.83
25-29 years / Non-cancer cause - 0 Joinpoints	2001	0.82	0.09	0.85
25-29 years / Non-cancer cause - 0 Joinpoints	2002	0.63	0.08	0.87
25-29 years / Non-cancer cause - 0 Joinpoints	2003	0.91	0.1	0.89
25-29 years / Non-cancer cause - 0 Joinpoints	2004	0.99	0.1	0.91
25-29 years / Non-cancer cause - 0 Joinpoints	2005	1.05	0.1	0.94
25-29 years / Non-cancer cause - 0 Joinpoints	2006	0.81	0.09	0.96
25-29 years / Non-cancer cause - 0 Joinpoints	2007	1.02	0.1	0.98
25-29 years / Non-cancer cause - 0 Joinpoints	2008	1.12	0.1	1.01
25-29 years / Non-cancer cause - 0 Joinpoints	2009	1.42	0.12	1.03
25-29 years / Non-cancer cause - 0 Joinpoints	2010	1.21	0.11	1.06
25-29 years / Non-cancer cause - 0 Joinpoints	2011	1	0.1	1.09
25-29 years / Non-cancer cause - 0 Joinpoints	2012	1.12	0.1	1.11
25-29 years / Non-cancer cause - 0 Joinpoints	2013	1.33	0.11	1.14
25-29 years / Non-cancer cause - 0 Joinpoints	2014	1.14	0.1	1.17
25-29 years / Non-cancer cause - 0 Joinpoints	2015	1.1	0.1	1.2
25-29 years / Non-cancer cause - 0 Joinpoints	2016	1.18	0.1	1.23
25-29 years / Non-cancer cause - 0 Joinpoints	2017	1.25	0.1	1.26
25-29 years / Non-cancer cause - 0 Joinpoints	2018	1.26	0.1	1.29
25-29 years / Non-cancer cause - 0 Joinpoints	2019	1.05	0.09	1.32

## Sheet: 30-34 years
Cohort	Year of death recode for Yao analysis	Observed Age-Adjusted Rate	Standard Error	Modeled Age-Adjusted Rate	Joinpoint Location
30-34 years / Total death - 1 Joinpoint	2000	3.41	0.18	3.91
30-34 years / Total death - 1 Joinpoint	2001	7.48	0.27	6.6
30-34 years / Total death - 1 Joinpoint	2002	9.37	0.3	11.13	Joinpoint 1
30-34 years / Total death - 1 Joinpoint	2003	10.59	0.32	11.14
30-34 years / Total death - 1 Joinpoint	2004	11.46	0.34	11.16
30-34 years / Total death - 1 Joinpoint	2005	10.85	0.33	11.17
30-34 years / Total death - 1 Joinpoint	2006	11.97	0.35	11.18
30-34 years / Total death - 1 Joinpoint	2007	11.99	0.35	11.2
30-34 years / Total death - 1 Joinpoint	2008	10.59	0.33	11.21
30-34 years / Total death - 1 Joinpoint	2009	12.06	0.35	11.22
30-34 years / Total death - 1 Joinpoint	2010	11.77	0.34	11.23
30-34 years / Total death - 1 Joinpoint	2011	10.88	0.33	11.25
30-34 years / Total death - 1 Joinpoint	2012	11.8	0.34	11.26
30-34 years / Total death - 1 Joinpoint	2013	11.07	0.32	11.27
30-34 years / Total death - 1 Joinpoint	2014	11.59	0.33	11.29
30-34 years / Total death - 1 Joinpoint	2015	11.35	0.33	11.3
30-34 years / Total death - 1 Joinpoint	2016	11.7	0.33	11.31
30-34 years / Total death - 1 Joinpoint	2017	10.94	0.32	11.32
30-34 years / Total death - 1 Joinpoint	2018	11.33	0.32	11.34
30-34 years / Total death - 1 Joinpoint	2019	10.37	0.31	11.35
30-34 years / Cancer cause - 1 Joinpoint	2000	2.52	0.16	3.01
30-34 years / Cancer cause - 1 Joinpoint	2001	6.18	0.24	5.36
30-34 years / Cancer cause - 1 Joinpoint	2002	7.93	0.28	9.54	Joinpoint 1
30-34 years / Cancer cause - 1 Joinpoint	2003	9.15	0.3	9.53
30-34 years / Cancer cause - 1 Joinpoint	2004	9.71	0.31	9.52
30-34 years / Cancer cause - 1 Joinpoint	2005	9.29	0.31	9.51
30-34 years / Cancer cause - 1 Joinpoint	2006	10.16	0.33	9.5
30-34 years / Cancer cause - 1 Joinpoint	2007	10.08	0.33	9.49
30-34 years / Cancer cause - 1 Joinpoint	2008	9.15	0.31	9.48
30-34 years / Cancer cause - 1 Joinpoint	2009	9.77	0.32	9.47
30-34 years / Cancer cause - 1 Joinpoint	2010	10.08	0.32	9.46
30-34 years / Cancer cause - 1 Joinpoint	2011	9.11	0.3	9.45
30-34 years / Cancer cause - 1 Joinpoint	2012	9.96	0.31	9.44
30-34 years / Cancer cause - 1 Joinpoint	2013	9.23	0.3	9.43
30-34 years / Cancer cause - 1 Joinpoint	2014	9.83	0.3	9.42
30-34 years / Cancer cause - 1 Joinpoint	2015	9.61	0.3	9.41
30-34 years / Cancer cause - 1 Joinpoint	2016	9.73	0.3	9.4
30-34 years / Cancer cause - 1 Joinpoint	2017	9.07	0.29	9.39
30-34 years / Cancer cause - 1 Joinpoint	2018	9.33	0.29	9.38
30-34 years / Cancer cause - 1 Joinpoint	2019	8.35	0.27	9.37
30-34 years / Non-cancer cause - 1 Joinpoint	2000	0.89	0.09	1.03
30-34 years / Non-cancer cause - 1 Joinpoint	2001	1.3	0.11	1.17
30-34 years / Non-cancer cause - 1 Joinpoint	2002	1.44	0.12	1.34
30-34 years / Non-cancer cause - 1 Joinpoint	2003	1.44	0.12	1.52
30-34 years / Non-cancer cause - 1 Joinpoint	2004	1.75	0.13	1.73	Joinpoint 1
30-34 years / Non-cancer cause - 1 Joinpoint	2005	1.56	0.13	1.74
30-34 years / Non-cancer cause - 1 Joinpoint	2006	1.82	0.14	1.76
30-34 years / Non-cancer cause - 1 Joinpoint	2007	1.91	0.14	1.77
30-34 years / Non-cancer cause - 1 Joinpoint	2008	1.44	0.12	1.79
30-34 years / Non-cancer cause - 1 Joinpoint	2009	2.3	0.15	1.8
30-34 years / Non-cancer cause - 1 Joinpoint	2010	1.69	0.13	1.82
30-34 years / Non-cancer cause - 1 Joinpoint	2011	1.76	0.13	1.83
30-34 years / Non-cancer cause - 1 Joinpoint	2012	1.84	0.13	1.85
30-34 years / Non-cancer cause - 1 Joinpoint	2013	1.84	0.13	1.86
30-34 years / Non-cancer cause - 1 Joinpoint	2014	1.75	0.13	1.87
30-34 years / Non-cancer cause - 1 Joinpoint	2015	1.74	0.13	1.89
30-34 years / Non-cancer cause - 1 Joinpoint	2016	1.98	0.14	1.9
30-34 years / Non-cancer cause - 1 Joinpoint	2017	1.87	0.13	1.92
30-34 years / Non-cancer cause - 1 Joinpoint	2018	2	0.14	1.94
30-34 years / Non-cancer cause - 1 Joinpoint	2019	2.02	0.13	1.95

## Sheet: 35-39 years
Cohort	Year of death recode for Yao analysis	Observed Age-Adjusted Rate	Standard Error	Modeled Age-Adjusted Rate	Joinpoint Location
35-39 years / Total death - 1 Joinpoint	2000	6.49	0.24	8.16
35-39 years / Total death - 1 Joinpoint	2001	15.3	0.37	12.57
35-39 years / Total death - 1 Joinpoint	2002	17.14	0.4	19.36	Joinpoint 1
35-39 years / Total death - 1 Joinpoint	2003	19.19	0.43	19.38
35-39 years / Total death - 1 Joinpoint	2004	19.03	0.43	19.4
35-39 years / Total death - 1 Joinpoint	2005	19.43	0.43	19.42
35-39 years / Total death - 1 Joinpoint	2006	19.84	0.44	19.44
35-39 years / Total death - 1 Joinpoint	2007	20.47	0.45	19.46
35-39 years / Total death - 1 Joinpoint	2008	19.16	0.43	19.48
35-39 years / Total death - 1 Joinpoint	2009	20.63	0.45	19.5
35-39 years / Total death - 1 Joinpoint	2010	19.27	0.44	19.52
35-39 years / Total death - 1 Joinpoint	2011	19.59	0.45	19.54
35-39 years / Total death - 1 Joinpoint	2012	18.42	0.44	19.56
35-39 years / Total death - 1 Joinpoint	2013	19.28	0.44	19.58
35-39 years / Total death - 1 Joinpoint	2014	20.03	0.45	19.6
35-39 years / Total death - 1 Joinpoint	2015	19.39	0.44	19.62
35-39 years / Total death - 1 Joinpoint	2016	20.26	0.44	19.64
35-39 years / Total death - 1 Joinpoint	2017	19.37	0.43	19.66
35-39 years / Total death - 1 Joinpoint	2018	20.06	0.43	19.68
35-39 years / Total death - 1 Joinpoint	2019	19.11	0.42	19.7
35-39 years / Cancer cause - 1 Joinpoint	2000	4.91	0.21	6.56
35-39 years / Cancer cause - 1 Joinpoint	2001	13.05	0.35	10.47
35-39 years / Cancer cause - 1 Joinpoint	2002	14.56	0.37	16.7	Joinpoint 1
35-39 years / Cancer cause - 1 Joinpoint	2003	16.28	0.39	16.7
35-39 years / Cancer cause - 1 Joinpoint	2004	15.96	0.39	16.7
35-39 years / Cancer cause - 1 Joinpoint	2005	16.48	0.4	16.7
35-39 years / Cancer cause - 1 Joinpoint	2006	17.13	0.41	16.7
35-39 years / Cancer cause - 1 Joinpoint	2007	17.83	0.42	16.7
35-39 years / Cancer cause - 1 Joinpoint	2008	16.03	0.4	16.7
35-39 years / Cancer cause - 1 Joinpoint	2009	17.78	0.42	16.69
35-39 years / Cancer cause - 1 Joinpoint	2010	17.02	0.41	16.69
35-39 years / Cancer cause - 1 Joinpoint	2011	17.29	0.42	16.69
35-39 years / Cancer cause - 1 Joinpoint	2012	15.68	0.4	16.69
35-39 years / Cancer cause - 1 Joinpoint	2013	16.97	0.42	16.69
35-39 years / Cancer cause - 1 Joinpoint	2014	17.46	0.42	16.69
35-39 years / Cancer cause - 1 Joinpoint	2015	16.63	0.41	16.69
35-39 years / Cancer cause - 1 Joinpoint	2016	17.02	0.41	16.68
35-39 years / Cancer cause - 1 Joinpoint	2017	16.14	0.39	16.68
35-39 years / Cancer cause - 1 Joinpoint	2018	17.06	0.4	16.68
35-39 years / Cancer cause - 1 Joinpoint	2019	15.4	0.38	16.68
35-39 years / Non-cancer cause - 2 Joinpoints	2000	1.58	0.12	1.72
35-39 years / Non-cancer cause - 2 Joinpoints	2001	2.26	0.14	2.08
35-39 years / Non-cancer cause - 2 Joinpoints	2002	2.59	0.16	2.53
35-39 years / Non-cancer cause - 2 Joinpoints	2003	2.91	0.17	3.07	Joinpoint 1
35-39 years / Non-cancer cause - 2 Joinpoints	2004	3.07	0.17	3
35-39 years / Non-cancer cause - 2 Joinpoints	2005	2.95	0.17	2.93
35-39 years / Non-cancer cause - 2 Joinpoints	2006	2.71	0.16	2.86
35-39 years / Non-cancer cause - 2 Joinpoints	2007	2.65	0.16	2.8
35-39 years / Non-cancer cause - 2 Joinpoints	2008	3.12	0.17	2.73
35-39 years / Non-cancer cause - 2 Joinpoints	2009	2.85	0.17	2.67
35-39 years / Non-cancer cause - 2 Joinpoints	2010	2.25	0.15	2.61
35-39 years / Non-cancer cause - 2 Joinpoints	2011	2.3	0.15	2.55
35-39 years / Non-cancer cause - 2 Joinpoints	2012	2.73	0.17	2.49
35-39 years / Non-cancer cause - 2 Joinpoints	2013	2.31	0.15	2.43	Joinpoint 2
35-39 years / Non-cancer cause - 2 Joinpoints	2014	2.57	0.16	2.6
35-39 years / Non-cancer cause - 2 Joinpoints	2015	2.76	0.17	2.77
35-39 years / Non-cancer cause - 2 Joinpoints	2016	3.24	0.18	2.96
35-39 years / Non-cancer cause - 2 Joinpoints	2017	3.23	0.18	3.16
35-39 years / Non-cancer cause - 2 Joinpoints	2018	2.99	0.17	3.37
35-39 years / Non-cancer cause - 2 Joinpoints	2019	3.71	0.19	3.6

[truncated: 10 more sheets: 40-44 years, 45-49 years, 50-54 years, 55-59 years, 60-64 years, 65-69 years, 70-74 years, 75-79 years, 80-84 years, 85+ years]
